# Supplementary material for: HOXA7, HOXA9, and HOXA10 are differentially expressed in clival and sacral chordomas
Source: Sci Rep. 2017 May 17;7:2032. doi: 10.1038/s41598-017-02174-5 (PMC5435709; doi:10.1038/s41598-017-02174-5)
Supplement: Supplementary file 1 — array CGH result table U-CH14 [file 41598_2017_2174_MOESM1_ESM.xls]

## Sheet: Tabelle1
Gene	Chromosome	Gain/loss
PRR15	7p	gain
STK31	7p	gain
PDGFA	7p	gain
TFAMP1	7p	gain
RPS2P32	7p	gain
GNA12	7p	gain
FAM20C	7p	gain
CBX3	7p	gain
INTS1	7p	gain
C7orf31	7p	gain
RNF216	7p	gain
C7orf30	7p	gain
RADIL	7p	gain
CYP2W1	7p	gain
AQP1	7p	gain
GHRHR	7p	gain
HIBADH	7p	gain
ZNRF2	7p	gain
KLHL7	7p	gain
MIOS	7p	gain
VWDE	7p	gain
SOSTDC1	7p	gain
RAPGEF5	7p	gain
PMS2	7p	gain
RPL23P8	7p	gain
KIAA0087	7p	gain
TWIST1	7p	gain
NUDT1	7p	gain
MIR148A	7p	gain
GPER	7p	gain
HNRNPA2B1	7p	gain
C7orf20	7p	gain
ZNF815	7p	gain
NUPL2	7p	gain
KIAA1908	7p	gain
AHR	7p	gain
C7orf27	7p	gain
CRHR2	7p	gain
TMEM106B	7p	gain
EIF2AK1	7p	gain
C7orf26	7p	gain
C7orf28A	7p	gain
TMEM184A	7p	gain
C7orf28B	7p	gain
CDCA7L	7p	gain
NFE2L3	7p	gain
MIR339	7p	gain
IQCE	7p	gain
UNCX	7p	gain
DNAH11	7p	gain
AMZ1	7p	gain
GPR146	7p	gain
GGCT	7p	gain
HOXA13	7p	gain
TNRC18	7p	gain
HOXA11AS	7p	gain
ADCYAP1R1	7p	gain
HOXA11	7p	gain
SNX8	7p	gain
C7orf50	7p	gain
COL28A1	7p	gain
IGF2BP3	7p	gain
ADAP1	7p	gain
HOXA1	7p	gain
TTYH3	7p	gain
HOXA2	7p	gain
HOXA3	7p	gain
TOMM7	7p	gain
EIF3B	7p	gain
HOXA4	7p	gain
HOXA5	7p	gain
ITGB8	7p	gain
SLC29A4	7p	gain
HOXA6	7p	gain
HOXA7	7p	gain
RAC1	7p	gain
HOXA10	7p	gain
HOXA9	7p	gain
GRID2IP	7p	gain
PRPS1L1	7p	gain
LFNG	7p	gain
TMEM196	7p	gain
TMEM195	7p	gain
OSBPL3	7p	gain
FSCN1	7p	gain
ANKMY2	7p	gain
GARS	7p	gain
TRIL	7p	gain
WIPI2	7p	gain
MAFK	7p	gain
C7orf41	7p	gain
TAX1BP1	7p	gain
ABCB5	7p	gain
DAGLB	7p	gain
THSD7A	7p	gain
C7orf46	7p	gain
NPVF	7p	gain
PLEKHA8	7p	gain
NPY	7p	gain
HEATR2	7p	gain
ISPD	7p	gain
PRKAR1B	7p	gain
JAZF1	7p	gain
HDAC9	7p	gain
AGR3	7p	gain
AGR2	7p	gain
MAD1L1	7p	gain
EVX1	7p	gain
FOXK1	7p	gain
OCM	7p	gain
RSPH10B	7p	gain
ZNF12	7p	gain
SKAP2	7p	gain
MIR589	7p	gain
FERD3L	7p	gain
BZW2	7p	gain
NOD1	7p	gain
C7orf70	7p	gain
C7orf71	7p	gain
CHST12	7p	gain
SNORD93	7p	gain
MMD2	7p	gain
COX19	7p	gain
PMS2CL	7p	gain
TWISTNB	7p	gain
FTSJ2	7p	gain
FBXL18	7p	gain
NXPH1	7p	gain
KDELR2	7p	gain
ZDHHC4	7p	gain
CYCS	7p	gain
MIR196B	7p	gain
SDK1	7p	gain
MPP6	7p	gain
GLCCI1	7p	gain
CARD11	7p	gain
ZFAND2A	7p	gain
SCIN	7p	gain
FKBP14	7p	gain
SNX13	7p	gain
SNX10	7p	gain
ARL4A	7p	gain
CLK2P	7p	gain
RSPH10B2	7p	gain
TRA2A	7p	gain
CYTH3	7p	gain
MACC1	7p	gain
RPA3	7p	gain
ZNF853	7p	gain
DGKB	7p	gain
LOC402644	7p	gain
CCDC126	7p	gain
CCDC129	7p	gain
WIPF3	7p	gain
ETV1	7p	gain
LOC441204	7p	gain
PER4	7p	gain
GPNMB	7p	gain
C1GALT1	7p	gain
MICALL2	7p	gain
ACTB	7p	gain
NDUFA4	7p	gain
DFNA5	7p	gain
IL6	7p	gain
ICA1	7p	gain
RNF216L	7p	gain
AIMP2	7p	gain
FAM188B	7p	gain
SCRN1	7p	gain
TSPAN13	7p	gain
CREB5	7p	gain
SUN1	7p	gain
LOC389458	7p	gain
MIR550-1	7p	gain
CPVL	7p	gain
INMT	7p	gain
PSMG3	7p	gain
ELFN1	7p	gain
PAPOLB	7p	gain
PHF14	7p	gain
MEOX2	7p	gain
LOC646762	7p	gain
SP4	7p	gain
RBAK	7p	gain
CHN2	7p	gain
MGC87042	7p	gain
KIAA0415	7p	gain
SP8	7p	gain
NEUROD6	7p	gain
USP42	7p	gain
DKFZP586I1420	7p	gain
FAM126A	7p	gain
XRCC2	7q	gain
VKORC1L1	7q	gain
C7orf33	7q	gain
CCDC146	7q	gain
PVRIG	7q	gain
SNORA14A	7q	gain
TMEM140	7q	gain
FLJ23834	7q	gain
CTTNBP2	7q	gain
ZNF777	7q	gain
C7orf38	7q	gain
LOC154822	7q	gain
ZNF775	7q	gain
C7orf34	7q	gain
PHTF2	7q	gain
SERPINE1	7q	gain
LUC7L2	7q	gain
ZNF107	7q	gain
STAG3	7q	gain
ZNF394	7q	gain
CUL1	7q	gain
LRRC4	7q	gain
PIK3CG	7q	gain
EFCAB10	7q	gain
GTF2IP1	7q	gain
STAG3L4	7q	gain
MAGI2	7q	gain
BRAF	7q	gain
STAG3L2	7q	gain
STAG3L3	7q	gain
NCF1	7q	gain
STAG3L1	7q	gain
CCDC136	7q	gain
MIR671	7q	gain
PPP1R3A	7q	gain
WDR91	7q	gain
TMEM130	7q	gain
SSPO	7q	gain
CCDC132	7q	gain
PCLO	7q	gain
GATS	7q	gain
C7orf29	7q	gain
WDR86	7q	gain
ZNF789	7q	gain
NAPEPLD	7q	gain
C7orf23	7q	gain
ZNF783	7q	gain
TRYX3	7q	gain
ZNF786	7q	gain
TMEM139	7q	gain
MGAM	7q	gain
PRKRIP1	7q	gain
ZNHIT1	7q	gain
ORAI2	7q	gain
TP53TG1	7q	gain
GATSL2	7q	gain
GATSL1	7q	gain
CYP51A1	7q	gain
GNAI1	7q	gain
POMZP3	7q	gain
WDR60	7q	gain
CHCHD3	7q	gain
RUNDC3B	7q	gain
C7orf51	7q	gain
ARF5	7q	gain
C7orf55	7q	gain
ASL	7q	gain
C7orf54	7q	gain
NAA38	7q	gain
PUS7	7q	gain
C7orf53	7q	gain
SBDSP	7q	gain
C7orf52	7q	gain
LOC407835	7q	gain
C7orf58	7q	gain
C7orf59	7q	gain
SYPL1	7q	gain
NCAPG2	7q	gain
PIP	7q	gain
FGL2	7q	gain
MEPCE	7q	gain
LOC649395	7q	gain
ZNF398	7q	gain
TMEM120A	7q	gain
NCRNA00174	7q	gain
KLF14	7q	gain
UPK3B	7q	gain
HGF	7q	gain
C7orf42	7q	gain
ZNF498	7q	gain
FAM131B	7q	gain
C7orf43	7q	gain
C7orf45	7q	gain
GNGT1	7q	gain
C7orf47	7q	gain
ZNF212	7q	gain
C7orf49	7q	gain
TSGA13	7q	gain
SMURF1	7q	gain
TSGA14	7q	gain
ZNF117	7q	gain
POP7	7q	gain
GPR85	7q	gain
SNORA22	7q	gain
TTC26	7q	gain
FAM3C	7q	gain
EZH2	7q	gain
OR2A42	7q	gain
CRCP	7q	gain
LRRC17	7q	gain
PDIA4	7q	gain
ZNF679	7q	gain
ACN9	7q	gain
SPDYE2L	7q	gain
AP1S1	7q	gain
ADCK2	7q	gain
STRA8	7q	gain
ZNF680	7q	gain
TRPV5	7q	gain
ZNF735	7q	gain
FBXL13	7q	gain
TRPV6	7q	gain
ZC3HAV1L	7q	gain
DPP6	7q	gain
LOC154761	7q	gain
GATAD1	7q	gain
HTR5A	7q	gain
PRSS37	7q	gain
MBLAC1	7q	gain
SRPK2	7q	gain
ZNF282	7q	gain
MTERF	7q	gain
ZP3	7q	gain
ARHGEF5	7q	gain
CNPY1	7q	gain
CFTR	7q	gain
FLNC	7q	gain
HYAL4	7q	gain
ZNF138	7q	gain
LOC100128822	7q	gain
LOC93432	7q	gain
KLRG2	7q	gain
GNB2	7q	gain
NUP205	7q	gain
ZNF277	7q	gain
OR6V1	7q	gain
LOC401431	7q	gain
ZNF746	7q	gain
KCNH2	7q	gain
ZNF273	7q	gain
ZNF467	7q	gain
OR2A25	7q	gain
TFR2	7q	gain
GNG11	7q	gain
ZNF655	7q	gain
CBLL1	7q	gain
KIAA1147	7q	gain
POT1	7q	gain
PCOLCE	7q	gain
CCL26	7q	gain
CCL24	7q	gain
FAM71F1	7q	gain
SRRT	7q	gain
ZSCAN21	7q	gain
FDPSL2A	7q	gain
EXOC4	7q	gain
GBX1	7q	gain
C7orf13	7q	gain
GALNT11	7q	gain
RASA4	7q	gain
FAM71F2	7q	gain
LOC641746	7q	gain
LOC541473	7q	gain
OR2A12	7q	gain
MIR653	7q	gain
NUB1	7q	gain
OR2A14	7q	gain
PDK4	7q	gain
TRIM24	7q	gain
DGKI	7q	gain
ACCN3	7q	gain
LOC441294	7q	gain
ZNF862	7q	gain
KIAA1549	7q	gain
ZNF767	7q	gain
REPIN1	7q	gain
MIR335	7q	gain
MYH16	7q	gain
MIR106B	7q	gain
DBF4	7q	gain
CAPZA2	7q	gain
ZAN	7q	gain
LOC100134229	7q	gain
CNOT4	7q	gain
NRCAM	7q	gain
TAS2R60	7q	gain
AZGP1	7q	gain
PRKAR2B	7q	gain
SMARCD3	7q	gain
BHLHA15	7q	gain
MDFIC	7q	gain
SND1	7q	gain
CPA2	7q	gain
CPA1	7q	gain
BRI3	7q	gain
FBXO24	7q	gain
RNF148	7q	gain
DNAJC2	7q	gain
ATG9B	7q	gain
RSBN1L	7q	gain
KCND2	7q	gain
UPLP	7q	gain
PTPRN2	7q	gain
TMEM209	7q	gain
POLR2J2	7q	gain
ZNF3	7q	gain
POLR2J3	7q	gain
WEE2	7q	gain
ARPC1A	7q	gain
ARPC1B	7q	gain
PNPLA8	7q	gain
COPG2	7q	gain
MIR129-1	7q	gain
RNF133	7q	gain
AKR1B15	7q	gain
KRBA1	7q	gain
AKR1B10	7q	gain
MNX1	7q	gain
COL1A2	7q	gain
HSPB1	7q	gain
RELN	7q	gain
LRRC61	7q	gain
STYXL1	7q	gain
ACHE	7q	gain
TMEM213	7q	gain
OPN1SW	7q	gain
CNPY4	7q	gain
LOC100287704	7q	gain
PEG10	7q	gain
GPR22	7q	gain
TFEC	7q	gain
ZNF425	7q	gain
AUTS2	7q	gain
EIF3IP1	7q	gain
CPA5	7q	gain
LOC100287834	7q	gain
CPA4	7q	gain
CACNA2D1	7q	gain
ATP5J2	7q	gain
ABCB8	7q	gain
TAF6	7q	gain
LOC100128542	7q	gain
MIR548I4	7q	gain
FSCN3	7q	gain
MET	7q	gain
BPGM	7q	gain
ABCB1	7q	gain
ABCB4	7q	gain
DOCK4	7q	gain
FEZF1	7q	gain
NRF1	7q	gain
DNAJB9	7q	gain
GPR37	7q	gain
LOC493754	7q	gain
HYALP1	7q	gain
SLC13A1	7q	gain
SLC13A4	7q	gain
ADAM22	7q	gain
TRIP6	7q	gain
DNAJB6	7q	gain
CLDN4	7q	gain
CLDN3	7q	gain
PAX4	7q	gain
ZKSCAN1	7q	gain
CHPF2	7q	gain
VGF	7q	gain
ZKSCAN5	7q	gain
CYP3A43	7q	gain
TRIM4	7q	gain
TSPAN12	7q	gain
GPC2	7q	gain
MIR153-2	7q	gain
PEX1	7q	gain
LOC729156	7q	gain
LRWD1	7q	gain
CASP2	7q	gain
IMPDH1	7q	gain
DLX6AS	7q	gain
SSBP1	7q	gain
LIMK1	7q	gain
CDK6	7q	gain
CDK5	7q	gain
C7orf68	7q	gain
ATP6V1F	7q	gain
TAS2R16	7q	gain
C7orf66	7q	gain
C7orf63	7q	gain
C7orf64	7q	gain
DPY19L2P4	7q	gain
C7orf61	7q	gain
CHRM2	7q	gain
DPY19L2P2	7q	gain
KCP	7q	gain
C7orf60	7q	gain
ORC5L	7q	gain
WASL	7q	gain
CPSF4	7q	gain
AKR1D1	7q	gain
FKBP6	7q	gain
PRSS1	7q	gain
TAC1	7q	gain
ASNS	7q	gain
ESYT2	7q	gain
MIR548F4	7q	gain
MIR548F3	7q	gain
TSPAN33	7q	gain
TSC22D4	7q	gain
PRSS2	7q	gain
SLC35B4	7q	gain
SH2B2	7q	gain
TAS2R40	7q	gain
TYW1B	7q	gain
NSUN5	7q	gain
TAS2R41	7q	gain
SPDYE8P	7q	gain
LEP	7q	gain
ABP1	7q	gain
TAS2R39	7q	gain
PPP1R9A	7q	gain
TAS2R38	7q	gain
LOC643955	7q	gain
AKR1B1	7q	gain
SPDYE7P	7q	gain
C7orf4	7q	gain
IQUB	7q	gain
ALKBH4	7q	gain
CYP3A4	7q	gain
CYP3A5	7q	gain
RARRES2	7q	gain
CYP3A7	7q	gain
SPDYE3	7q	gain
SPDYE5	7q	gain
PRRT4	7q	gain
SPDYE6	7q	gain
MIR29A	7q	gain
SHH	7q	gain
GTF2IRD2B	7q	gain
LUZP6	7q	gain
TPK1	7q	gain
LOC728927	7q	gain
PLOD3	7q	gain
INSIG1	7q	gain
CREB3L2	7q	gain
TMUB1	7q	gain
FAM40B	7q	gain
FABP5L3	7q	gain
BCL7B	7q	gain
MUC12	7q	gain
ZC3HC1	7q	gain
SLC12A9	7q	gain
MIR490	7q	gain
RINT1	7q	gain
LOC100132707	7q	gain
AP4M1	7q	gain
GCC1	7q	gain
LHFPL3	7q	gain
CD36	7q	gain
PARP12	7q	gain
BAZ1B	7q	gain
RAB19	7q	gain
RFC2	7q	gain
DLD	7q	gain
MIR548M	7q	gain
LRCH4	7q	gain
CLEC5A	7q	gain
MDH2	7q	gain
GTF2IRD2P	7q	gain
CLCN1	7q	gain
TPST1	7q	gain
KEL	7q	gain
ELN	7q	gain
ASZ1	7q	gain
OR6W1P	7q	gain
DENND2A	7q	gain
MIR489	7q	gain
ASB15	7q	gain
EPHB4	7q	gain
CALU	7q	gain
TMEM229A	7q	gain
LAMB4	7q	gain
EPHB6	7q	gain
NOM1	7q	gain
MIR182	7q	gain
ASB10	7q	gain
MIR183	7q	gain
LAMB1	7q	gain
HIP1	7q	gain
LOC723809	7q	gain
OR2A2	7q	gain
AGBL3	7q	gain
OR2A5	7q	gain
OR2A7	7q	gain
UFSP1	7q	gain
GUSB	7q	gain
EN2	7q	gain
EPHA1	7q	gain
GNAT3	7q	gain
PTPN12	7q	gain
SPDYE2	7q	gain
PAXIP1	7q	gain
OR6B1	7q	gain
ATP6V0E2	7q	gain
DMTF1	7q	gain
DLX6	7q	gain
DLX5	7q	gain
PTCD1	7q	gain
PON1	7q	gain
RHEB	7q	gain
PON2	7q	gain
PON3	7q	gain
STEAP4	7q	gain
LOC100093631	7q	gain
ABCF2	7q	gain
TAS2R4	7q	gain
TAS2R5	7q	gain
COPS6	7q	gain
FASTK	7q	gain
FLJ45340	7q	gain
PION	7q	gain
TAS2R3	7q	gain
GTPBP10	7q	gain
PMS2L4	7q	gain
PMS2L5	7q	gain
VPS37D	7q	gain
PMS2L1	7q	gain
PMS2L2	7q	gain
PMS2L3	7q	gain
OR9A4	7q	gain
CTAGE4	7q	gain
LOC100132832	7q	gain
FAM115A	7q	gain
SEMA3E	7q	gain
SEMA3D	7q	gain
SEMA3C	7q	gain
NOS3	7q	gain
NOBOX	7q	gain
CALN1	7q	gain
SEMA3A	7q	gain
OR9A2	7q	gain
LMOD2	7q	gain
CTAGE6	7q	gain
AGAP3	7q	gain
DYNC1I1	7q	gain
LOC100124692	7q	gain
KIAA1324L	7q	gain
STX1A	7q	gain
MGC72080	7q	gain
LOC286002	7q	gain
METTL2B	7q	gain
OR2AE1	7q	gain
RHBDD2	7q	gain
SLC26A4	7q	gain
SLC26A3	7q	gain
GRM3	7q	gain
SLC26A5	7q	gain
GRM8	7q	gain
GTF2I	7q	gain
INTS4L1	7q	gain
MOSPD3	7q	gain
SGCE	7q	gain
INTS4L2	7q	gain
STEAP2	7q	gain
STEAP1	7q	gain
PMPCB	7q	gain
MIR25	7q	gain
RBM33	7q	gain
POLR2J	7q	gain
SHFM1	7q	gain
THAP5	7q	gain
LOC202781	7q	gain
LOC286016	7q	gain
BET1	7q	gain
LOC100133091	7q	gain
NCF1C	7q	gain
AASS	7q	gain
NCF1B	7q	gain
CLDN12	7q	gain
SAMD9L	7q	gain
GJC3	7q	gain
DNAJC30	7q	gain
PDAP1	7q	gain
PL-5283	7q	gain
CLDN15	7q	gain
RPL13AP17	7q	gain
MIR29B1	7q	gain
TYW1	7q	gain
ACTL6B	7q	gain
HBP1	7q	gain
AGK	7q	gain
RBM28	7q	gain
TES	7q	gain
FZD9	7q	gain
MOGAT3	7q	gain
TBXAS1	7q	gain
CLEC2L	7q	gain
PTPRZ1	7q	gain
BAIAP2L1	7q	gain
LOC728743	7q	gain
LRRN3	7q	gain
FZD1	7q	gain
MESTIT1	7q	gain
TECPR1	7q	gain
FAM115C	7q	gain
OR2F2	7q	gain
YWHAG	7q	gain
COG5	7q	gain
OR2F1	7q	gain
FAM180A	7q	gain
SAMD9	7q	gain
ATP6V0A4	7q	gain
TMEM176B	7q	gain
TMEM176A	7q	gain
MKRN1	7q	gain
MRPS33	7q	gain
PLXNA4	7q	gain
CRYGN	7q	gain
ZC3HAV1	7q	gain
TRIM50	7q	gain
MYL10	7q	gain
OCM2	7q	gain
VIPR2	7q	gain
ANKRD7	7q	gain
CCT6P1	7q	gain
WNT2	7q	gain
MLL5	7q	gain
MGC16142	7q	gain
SRRM3	7q	gain
RABGEF1	7q	gain
SLC4A2	7q	gain
MLL3	7q	gain
TFPI2	7q	gain
IFRD1	7q	gain
RNF32	7q	gain
MLXIPL	7q	gain
GTF2IRD2	7q	gain
MOXD2	7q	gain
POR	7q	gain
PMS2L11	7q	gain
LAT2	7q	gain
GTF2IRD1	7q	gain
SRCRB4D	7q	gain
CLIP2	7q	gain
ASB4	7q	gain
CROT	7q	gain
SRI	7q	gain
CAV2	7q	gain
GAL3ST4	7q	gain
CAV1	7q	gain
LMBR1	7q	gain
ACTR3B	7q	gain
AGFG2	7q	gain
TRRAP	7q	gain
CASD1	7q	gain
TRIM74	7q	gain
KLHDC10	7q	gain
TRIM73	7q	gain
ST7OT4	7q	gain
FIS1	7q	gain
ST7OT3	7q	gain
GSTK1	7q	gain
MTPN	7q	gain
LMTK2	7q	gain
ANKIB1	7q	gain
ACTR3C	7q	gain
SPAM1	7q	gain
ST7OT2	7q	gain
MEST	7q	gain
ST7OT1	7q	gain
TBL2	7q	gain
PODXL	7q	gain
KCTD7	7q	gain
FOXP2	7q	gain
TRIM56	7q	gain
SLC25A13	7q	gain
CADPS2	7q	gain
EIF4H	7q	gain
PSMC2	7q	gain
LOC100134713	7q	gain
AHCYL2	7q	gain
ST7	7q	gain
NAMPT	7q	gain
OR2A1	7q	gain
PRKAG2	7q	gain
FAM185A	7q	gain
LOC100216545	7q	gain
ZCWPW1	7q	gain
TMEM60	7q	gain
SAP25	7q	gain
BUD31	7q	gain
LOC401397	7q	gain
IMMP2L	7q	gain
MKLN1	7q	gain
SBDS	7q	gain
FAM133B	7q	gain
MCM7	7q	gain
MIR595	7q	gain
GALNTL5	7q	gain
ZNF727	7q	gain
MIR593	7q	gain
MIR592	7q	gain
EMID2	7q	gain
ABHD11	7q	gain
MIR591	7q	gain
CNTNAP2	7q	gain
MIR590	7q	gain
OR2A20P	7q	gain
ZYX	7q	gain
CDK14	7q	gain
PILRB	7q	gain
PILRA	7q	gain
WBSCR16	7q	gain
WBSCR17	7q	gain
RABL5	7q	gain
ZNF92	7q	gain
TRY6	7q	gain
NSUN5B	7q	gain
UBE2H	7q	gain
HEPACAM2	7q	gain
UBN2	7q	gain
NSUN5C	7q	gain
ARHGEF5L	7q	gain
SMO	7q	gain
KRIT1	7q	gain
HIPK2	7q	gain
KPNA7	7q	gain
CUX1	7q	gain
CALCR	7q	gain
WNT16	7q	gain
ING3	7q	gain
WBSCR27	7q	gain
WBSCR28	7q	gain
WBSCR26	7q	gain
SLC37A3	7q	gain
CALD1	7q	gain
ZNF800	7q	gain
WBSCR22	7q	gain
AKAP9	7q	gain
UBE3C	7q	gain
NDUFB2	7q	gain
ZNF804B	7q	gain
LOC168474	7q	gain
POM121	7q	gain
NPTX2	7q	gain
BCAP29	7q	gain
PTN	7q	gain
POM121C	7q	gain
SLC25A40	7q	gain
GIGYF1	7q	gain
TNPO3	7q	gain
EPO	7q	gain
GIMAP2	7q	gain
FLJ36031	7q	gain
NDUFA5	7q	gain
GIMAP4	7q	gain
GIMAP5	7q	gain
GIMAP6	7q	gain
GIMAP7	7q	gain
GIMAP8	7q	gain
DTX2	7q	gain
ARMC10	7q	gain
ATXN7L1	7q	gain
LRGUK	7q	gain
LOC401387	7q	gain
TMEM168	7q	gain
MGC26647	7q	gain
OR2A9P	7q	gain
GIMAP1	7q	gain
FLJ40852	7q	gain
JHDM1D	7q	gain
SVOPL	7q	gain
IRF5	7q	gain
FLJ43663	7q	gain
MIR93	7q	gain
MIR96	7q	gain
RPL19P12	7q	gain
DUS4L	7q	gain
MUC17	7q	gain
DLC1	8p	loss
PNMA2	8p	loss
STAR	8p	loss
GPR124	8p	loss
CHMP7	8p	loss
PDLIM2	8p	loss
INTS9	8p	loss
FAM86B1	8p	loss
MAK16	8p	loss
CDCA2	8p	loss
ZNF395	8p	loss
LSM1	8p	loss
ADAM7	8p	loss
KIF13B	8p	loss
CHRNA2	8p	loss
R3HCC1	8p	loss
NUDT18	8p	loss
NKX2-6	8p	loss
FAM66A	8p	loss
DCTN6	8p	loss
PCM1	8p	loss
FAM86B2	8p	loss
ESCO2	8p	loss
FAM90A13	8p	loss
FAM90A14	8p	loss
FAM66E	8p	loss
FAM66D	8p	loss
MIR320A	8p	loss
FAM66B	8p	loss
FAM90A18	8p	loss
PDGFRL	8p	loss
BIN3	8p	loss
STC1	8p	loss
FAM90A10	8p	loss
MIR383	8p	loss
LOC392196	8p	loss
LETM2	8p	loss
FAM90A8	8p	loss
FAM90A9	8p	loss
DEFA10P	8p	loss
ADRB3	8p	loss
PPP1R3B	8p	loss
TNKS	8p	loss
FLJ10661	8p	loss
FGL1	8p	loss
BMP1	8p	loss
PPAPDC1B	8p	loss
DUSP26	8p	loss
FAM90A5	8p	loss
FAM90A7	8p	loss
MCPH1	8p	loss
DEFB109P1	8p	loss
LEPROTL1	8p	loss
MSR1	8p	loss
LZTS1	8p	loss
LOC286135	8p	loss
GOT1L1	8p	loss
VPS37A	8p	loss
ASAH1	8p	loss
BAG4	8p	loss
MSRA	8p	loss
AGPAT5	8p	loss
ASH2L	8p	loss
DEFB109P1B	8p	loss
ANGPT2	8p	loss
ZDHHC2	8p	loss
BRF2	8p	loss
ERLIN2	8p	loss
ARHGEF10	8p	loss
TNFRSF10A	8p	loss
FAM167A	8p	loss
PRAGMIN	8p	loss
DOK2	8p	loss
TNFRSF10C	8p	loss
TNFRSF10B	8p	loss
TNFRSF10D	8p	loss
RAB11FIP1	8p	loss
CLN8	8p	loss
SGCZ	8p	loss
SLC39A14	8p	loss
ERI1	8p	loss
USP17L2	8p	loss
SORBS3	8p	loss
DEFA1B	8p	loss
MYOM2	8p	loss
PTK2B	8p	loss
SPAG11B	8p	loss
PPP2CB	8p	loss
SPAG11A	8p	loss
PPP3CC	8p	loss
MTMR9	8p	loss
MIR1322	8p	loss
MTMR7	8p	loss
DLGAP2	8p	loss
XKR6	8p	loss
NAT1	8p	loss
XKR5	8p	loss
NAT2	8p	loss
KIAA1967	8p	loss
FZD3	8p	loss
ERICH1	8p	loss
CLDN23	8p	loss
POLR3D	8p	loss
DUSP4	8p	loss
TEX15	8p	loss
WHSC1L1	8p	loss
BNIP3L	8p	loss
UBXN8	8p	loss
MBOAT4	8p	loss
EFHA2	8p	loss
GFRA2	8p	loss
TUSC3	8p	loss
DEFB106A	8p	loss
OR4F21	8p	loss
FGF17	8p	loss
DEFB106B	8p	loss
CNOT7	8p	loss
FDFT1	8p	loss
KCNU1	8p	loss
EIF4EBP1	8p	loss
GTF2E2	8p	loss
MFHAS1	8p	loss
GATA4	8p	loss
FBXO25	8p	loss
UNC5D	8p	loss
LGI3	8p	loss
LONRF1	8p	loss
C8orf12	8p	loss
MTUS1	8p	loss
PHYHIP	8p	loss
FUT10	8p	loss
NEIL2	8p	loss
STMN4	8p	loss
DEFB105B	8p	loss
PSD3	8p	loss
LOC340357	8p	loss
DEFB105A	8p	loss
FGF20	8p	loss
RBPMS	8p	loss
TRIM35	8p	loss
FBXO16	8p	loss
DEFA6	8p	loss
DEFA5	8p	loss
DEFA4	8p	loss
DEFA3	8p	loss
SLC25A37	8p	loss
DEFA1	8p	loss
KBTBD11	8p	loss
FAM160B2	8p	loss
FGFR1	8p	loss
EXTL3	8p	loss
BLK	8p	loss
CLU	8p	loss
SOX7	8p	loss
ATP6V1B2	8p	loss
CSMD1	8p	loss
NPM2	8p	loss
ZNF596	8p	loss
RHOBTB2	8p	loss
SFTPC	8p	loss
NKX3-1	8p	loss
ENTPD4	8p	loss
DEFB1	8p	loss
T-SP1	8p	loss
DEFB4	8p	loss
ADAM28	8p	loss
DEFB130	8p	loss
LPL	8p	loss
DEFB107B	8p	loss
DEFB107A	8p	loss
C8orf48	8p	loss
GNRH1	8p	loss
CCDC25	8p	loss
DEFB134	8p	loss
DEFB135	8p	loss
MIR548I3	8p	loss
DEFB136	8p	loss
EPHX2	8p	loss
WRN	8p	loss
INTS10	8p	loss
EPB49	8p	loss
DOCK5	8p	loss
REEP4	8p	loss
KCTD9	8p	loss
SLC7A2	8p	loss
EBF2	8p	loss
TDH	8p	loss
ADRA1A	8p	loss
LOC728024	8p	loss
C8orf42	8p	loss
SCARA3	8p	loss
C8orf41	8p	loss
XPO7	8p	loss
SCARA5	8p	loss
RP1L1	8p	loss
HR	8p	loss
C8orf58	8p	loss
SH2D4A	8p	loss
GSR	8p	loss
MIR598	8p	loss
MIR597	8p	loss
RPL23AP53	8p	loss
MIR596	8p	loss
PIWIL2	8p	loss
NRG1	8p	loss
LOXL2	8p	loss
PURG	8p	loss
ELP3	8p	loss
EGR3	8p	loss
MIR124-1	8p	loss
PEBP4	8p	loss
PROSC	8p	loss
PBK	8p	loss
TMEM66	8p	loss
CTSB	8p	loss
PPP2R2A	8p	loss
LOC349196	8p	loss
FLJ14107	8p	loss
DEFB104B	8p	loss
AMAC1L2	8p	loss
DEFB104A	8p	loss
FAM90A19	8p	loss
LOC157627	8p	loss
C8orf79	8p	loss
C8orf75	8p	loss
FAM90A20	8p	loss
DDHD2	8p	loss
ZNF703	8p	loss
C8orf74	8p	loss
RNF122	8p	loss
NEFL	8p	loss
NEFM	8p	loss
PINX1	8p	loss
DEFB103A	8p	loss
HMBOX1	8p	loss
DEFB103B	8p	loss
ZNF705D	8p	loss
DPYSL2	8p	loss
ZNF705G	8p	loss
CSGALNACT1	8p	loss
C8orf86	8p	loss
PNOC	8p	loss
C8orf80	8p	loss
SLC18A1	8p	loss
ADAMDEC1	8p	loss
ACER2	9p	loss
ACO1	9p	loss
ADAMTSL1	9p	loss
AK3	9p	loss
ALDH1B1	9p	loss
ANKRD18A	9p	loss
ANXA2P2	9p	loss
APTX	9p	loss
AQP3	9p	loss
AQP7	9p	loss
ARID3C	9p	loss
B4GALT1	9p	loss
BAG1	9p	loss
BNC2	9p	loss
C9orf100	9p	loss
C9orf11	9p	loss
C9orf122	9p	loss
C9orf123	9p	loss
C9orf128	9p	loss
C9orf131	9p	loss
C9orf144	9p	loss
C9orf144B	9p	loss
C9orf150	9p	loss
C9orf23	9p	loss
C9orf24	9p	loss
C9orf25	9p	loss
C9orf46	9p	loss
C9orf53	9p	loss
C9orf66	9p	loss
C9orf68	9p	loss
C9orf70	9p	loss
C9orf72	9p	loss
C9orf82	9p	loss
C9orf93	9p	loss
CA9	9p	loss
CBWD1	9p	loss
CCDC107	9p	loss
CCIN	9p	loss
CCL19	9p	loss
CCL21	9p	loss
CCL27	9p	loss
CD274	9p	loss
CD72	9p	loss
CDC37L1	9p	loss
CDKN2A	9p	loss
CDKN2B	9p	loss
CDKN2BAS	9p	loss
CER1	9p	loss
CHMP5	9p	loss
CLTA	9p	loss
CNTFR	9p	loss
CNTLN	9p	loss
CNTNAP3	9p	loss
CREB3	9p	loss
DCAF10	9p	loss
DCAF12	9p	loss
DCTN3	9p	loss
DDX58	9p	loss
DENND4C	9p	loss
DMRT1	9p	loss
DMRT2	9p	loss
DMRT3	9p	loss
DMRTA1	9p	loss
DNAI1	9p	loss
DNAJA1	9p	loss
DNAJB5	9p	loss
DOCK8	9p	loss
ELAVL2	9p	loss
ENHO	9p	loss
ERMP1	9p	loss
EXOSC3	9p	loss
FAM138A	9p	loss
FAM138C	9p	loss
FAM138F	9p	loss
FAM154A	9p	loss
FAM166B	9p	loss
FANCG	9p	loss
FBXO10	9p	loss
FLJ35024	9p	loss
FOXD4	9p	loss
FREM1	9p	loss
FRMPD1	9p	loss
GALT	9p	loss
GBA2	9p	loss
GLDC	9p	loss
GLIPR2	9p	loss
GLIS3	9p	loss
GNE	9p	loss
GRHPR	9p	loss
HAUS6	9p	loss
HINT2	9p	loss
HRCT1	9p	loss
IFNA1	9p	loss
IFNA10	9p	loss
IFNA13	9p	loss
IFNA14	9p	loss
IFNA16	9p	loss
IFNA17	9p	loss
IFNA2	9p	loss
IFNA21	9p	loss
IFNA4	9p	loss
IFNA5	9p	loss
IFNA6	9p	loss
IFNA7	9p	loss
IFNA8	9p	loss
IFNB1	9p	loss
IFNE	9p	loss
IFNK	9p	loss
IFNW1	9p	loss
IFT74	9p	loss
IGFBPL1	9p	loss
IL11RA	9p	loss
IL33	9p	loss
INSL4	9p	loss
INSL6	9p	loss
JAK2	9p	loss
KANK1	9p	loss
KCNV2	9p	loss
KDM4C	9p	loss
KIAA0020	9p	loss
KIAA1045	9p	loss
KIAA1161	9p	loss
KIAA1432	9p	loss
KIAA1539	9p	loss
KIAA1797	9p	loss
KIAA2026	9p	loss
KIF24	9p	loss
KLHL9	9p	loss
LINGO2	9p	loss
LOC158376	9p	loss
LOC158381	9p	loss
LOC389705	9p	loss
LOC415056	9p	loss
LOC554202	9p	loss
LOC642313	9p	loss
LOC92973	9p	loss
LRRC19	9p	loss
MCART1	9p	loss
MELK	9p	loss
MIR101-2	9p	loss
MIR31	9p	loss
MIR491	9p	loss
MIR548H2	9p	loss
MIR873	9p	loss
MIR876	9p	loss
MLANA	9p	loss
MLLT3	9p	loss
MOBKL2B	9p	loss
MPDZ	9p	loss
MSMP	9p	loss
MTAP	9p	loss
NCRNA00032	9p	loss
NDUFB6	9p	loss
NFIB	9p	loss
NFX1	9p	loss
NOL6	9p	loss
NPR2	9p	loss
NUDT2	9p	loss
OR13J1	9p	loss
OR2S2	9p	loss
PAX5	9p	loss
PDCD1LG2	9p	loss
PIGO	9p	loss
PLAA	9p	loss
PLIN2	9p	loss
POLR1E	9p	loss
PPAPDC2	9p	loss
PRSS3	9p	loss
PSIP1	9p	loss
PTENP1	9p	loss
PTPLAD2	9p	loss
PTPRD	9p	loss
RANBP6	9p	loss
RCL1	9p	loss
RECK	9p	loss
RFX3	9p	loss
RG9MTD3	9p	loss
RGP1	9p	loss
RLN1	9p	loss
RLN2	9p	loss
RMRP	9p	loss
RNF38	9p	loss
RPS6	9p	loss
RRAGA	9p	loss
RUSC2	9p	loss
SCARNA8	9p	loss
SH3GL2	9p	loss
SHB	9p	loss
SIGMAR1	9p	loss
SIT1	9p	loss
SLC1A1	9p	loss
SLC24A2	9p	loss
SMARCA2	9p	loss
SMU1	9p	loss
SNAPC3	9p	loss
SNORD121A	9p	loss
SNORD121B	9p	loss
SPAG8	9p	loss
SPINK4	9p	loss
STOML2	9p	loss
SUGT1P1	9p	loss
TAF1L	9p	loss
TEK	9p	loss
TESK1	9p	loss
TLN1	9p	loss
TMEM215	9p	loss
TMEM8B	9p	loss
TOMM5	9p	loss
TOPORS	9p	loss
TPD52L3	9p	loss
TPM2	9p	loss
TTC39B	9p	loss
TUSC1	9p	loss
TYRP1	9p	loss
UBAP1	9p	loss
UBAP2	9p	loss
UBE2R2	9p	loss
UHRF2	9p	loss
UNC13B	9p	loss
VCP	9p	loss
VLDLR	9p	loss
WASH1	9p	loss
ZBTB5	9p	loss
ZCCHC7	9p	loss
ZDHHC21	9p	loss
FAM108B1	9q	gain
ZFAND5	9q	gain
TRPM3	9q	gain
GDA	9q	gain
MAMDC2	9q	gain
KLF9	9q	gain
PIP5K1B	9q	gain
SMC5	9q	gain
FAM122A	9q	gain
TMC1	9q	gain
TMEM2	9q	gain
ALDH1A1	9q	gain
PRKACG	9q	gain
C9orf85	9q	gain
MIR204	9q	gain
FXN	9q	gain
PTAR1	9q	gain
FAM189A2	9q	gain
C9orf135	9q	gain
C9orf57	9q	gain
TJP2	9q	gain
APBA1	9q	gain
TNC	9q	loss
DEC1	9q	loss
ABL1	9q	loss
ABO	9q	loss
ADAMTS13	9q	loss
ADAMTSL2	9q	loss
AIF1L	9q	loss
AK1	9q	loss
ANGPTL2	9q	loss
ARPC5L	9q	loss
ASB6	9q	loss
ASS1	9q	loss
ASTN2	9q	loss
BARHL1	9q	loss
BAT2L1	9q	loss
BRD3	9q	loss
C5	9q	loss
C9orf106	9q	loss
C9orf114	9q	loss
C9orf117	9q	loss
C9orf119	9q	loss
C9orf16	9q	loss
C9orf171	9q	loss
C9orf45	9q	loss
C9orf50	9q	loss
C9orf7	9q	loss
C9orf78	9q	loss
C9orf9	9q	loss
C9orf96	9q	loss
C9orf98	9q	loss
CCBL1	9q	loss
CDK5RAP2	9q	loss
CDK9	9q	loss
CEL	9q	loss
CELP	9q	loss
CEP110	9q	loss
CERCAM	9q	loss
CIZ1	9q	loss
COL5A1	9q	loss
COQ4	9q	loss
CRAT	9q	loss
CRB2	9q	loss
DAB2IP	9q	loss
DBC1	9q	loss
DBH	9q	loss
DDX31	9q	loss
DENND1A	9q	loss
DNM1	9q	loss
DOLK	9q	loss
DOLPP1	9q	loss
DPM2	9q	loss
ENDOG	9q	loss
ENG	9q	loss
EXOSC2	9q	loss
FAM102A	9q	loss
FAM125B	9q	loss
FAM129B	9q	loss
FAM163B	9q	loss
FAM73B	9q	loss
FAM78A	9q	loss
FBXW2	9q	loss
FCN1	9q	loss
FCN2	9q	loss
FIBCD1	9q	loss
FNBP1	9q	loss
FPGS	9q	loss
FUBP3	9q	loss
GAPVD1	9q	loss
GARNL3	9q	loss
GBGT1	9q	loss
GFI1B	9q	loss
GGTA1	9q	loss
GLE1	9q	loss
GOLGA1	9q	loss
GOLGA2	9q	loss
GPR107	9q	loss
GPR144	9q	loss
GPR21	9q	loss
GSN	9q	loss
GTF3C4	9q	loss
GTF3C5	9q	loss
HSPA5	9q	loss
IER5L	9q	loss
LAMC3	9q	loss
LCN2	9q	loss
LHX2	9q	loss
LHX6	9q	loss
LMX1B	9q	loss
LOC100129034	9q	loss
LOC100272217	9q	loss
LOC253039	9q	loss
LOC389791	9q	loss
LOC402377	9q	loss
LRRC8A	9q	loss
LRSAM1	9q	loss
MAPKAP1	9q	loss
MED22	9q	loss
MED27	9q	loss
MEGF9	9q	loss
METTL11A	9q	loss
MIR147	9q	loss
MIR181A2	9q	loss
MIR181B2	9q	loss
MIR199B	9q	loss
MIR219-2	9q	loss
MIR600	9q	loss
MIR601	9q	loss
MORN5	9q	loss
MRRF	9q	loss
NAIF1	9q	loss
NCRNA00094	9q	loss
NCS1	9q	loss
NDUFA8	9q	loss
NEK6	9q	loss
NR5A1	9q	loss
NR6A1	9q	loss
NTNG2	9q	loss
NUP188	9q	loss
NUP214	9q	loss
OBP2B	9q	loss
ODF2	9q	loss
OLFM1	9q	loss
OLFML2A	9q	loss
OR1B1	9q	loss
OR1J1	9q	loss
OR1J2	9q	loss
OR1J4	9q	loss
OR1K1	9q	loss
OR1L1	9q	loss
OR1L3	9q	loss
OR1L4	9q	loss
OR1L6	9q	loss
OR1L8	9q	loss
OR1N1	9q	loss
OR1N2	9q	loss
OR1Q1	9q	loss
OR5C1	9q	loss
PBX3	9q	loss
PDCL	9q	loss
PHF19	9q	loss
PHYHD1	9q	loss
PIP5KL1	9q	loss
PKN3	9q	loss
POMT1	9q	loss
PPAPDC3	9q	loss
PPP2R4	9q	loss
PPP6C	9q	loss
PRDM12	9q	loss
PRRX2	9q	loss
PSMB7	9q	loss
PSMD5	9q	loss
PTGES	9q	loss
PTGES2	9q	loss
PTGS1	9q	loss
PTRH1	9q	loss
QRFP	9q	loss
RAB14	9q	loss
RABEPK	9q	loss
RABGAP1	9q	loss
RALGDS	9q	loss
RALGPS1	9q	loss
RAPGEF1	9q	loss
RBM18	9q	loss
RC3H2	9q	loss
REXO4	9q	loss
RNU6ATAC	9q	loss
RPL12	9q	loss
RPL35	9q	loss
RPL7A	9q	loss
RXRA	9q	loss
SARDH	9q	loss
SCAI	9q	loss
SET	9q	loss
SETX	9q	loss
SH2D3C	9q	loss
SH3GLB2	9q	loss
SLC25A25	9q	loss
SLC27A4	9q	loss
SLC2A6	9q	loss
SLC2A8	9q	loss
SNORA65	9q	loss
SNORA70C	9q	loss
SNORD24	9q	loss
SNORD36A	9q	loss
SNORD36B	9q	loss
SNORD36C	9q	loss
SNORD62A	9q	loss
SNORD62B	9q	loss
SNORD90	9q	loss
SPTAN1	9q	loss
ST6GALNAC4	9q	loss
ST6GALNAC6	9q	loss
STOM	9q	loss
STRBP	9q	loss
STXBP1	9q	loss
SURF1	9q	loss
SURF2	9q	loss
SURF4	9q	loss
SURF6	9q	loss
TBC1D13	9q	loss
TLR4	9q	loss
TMEM8C	9q	loss
TOR1A	9q	loss
TOR1B	9q	loss
TOR2A	9q	loss
TRAF1	9q	loss
TRUB2	9q	loss
TSC1	9q	loss
TTC16	9q	loss
TTF1	9q	loss
TTLL11	9q	loss
UCK1	9q	loss
URM1	9q	loss
USP20	9q	loss
VAV2	9q	loss
WDR34	9q	loss
WDR38	9q	loss
WDR5	9q	loss
ZBTB26	9q	loss
ZBTB34	9q	loss
ZBTB43	9q	loss
ZBTB6	9q	loss
ZDHHC12	9q	loss
ZER1	9q	loss
ZNF79	9q	loss
LDHC	11p	gain
MYOD1	11p	gain
KCNC1	11p	gain
LDHA	11p	gain
HPS5	11p	gain
DKFZp686O24166	11p	gain
TSG101	11p	gain
SAA3P	11p	gain
E2F8	11p	gain
PDE3B	11p	gain
KCNJ11	11p	gain
FAR1	11p	gain
SAA2	11p	gain
SAA1	11p	gain
MRGPRX1	11p	gain
MRGPRX2	11p	gain
COPB1	11p	gain
MRGPRX3	11p	gain
SPON1	11p	gain
PIK3C2A	11p	gain
LDHAL6A	11p	gain
SAA4	11p	gain
ARNTL	11p	gain
MRGPRX4	11p	gain
GTF2H1	11p	gain
PSMA1	11p	gain
NAV2	11p	gain
ZDHHC13	11p	gain
RRAS2	11p	gain
NUCB2	11p	gain
USH1C	11p	gain
RPS13	11p	gain
RASSF10	11p	gain
TPH1	11p	gain
SOX6	11p	gain
CALCA	11p	gain
CALCB	11p	gain
UEVLD	11p	gain
PTH	11p	gain
SERGEF	11p	gain
LOC100126784	11p	gain
SAAL1	11p	gain
PTPN5	11p	gain
SPTY2D1	11p	gain
TEAD1	11p	gain
INSC	11p	gain
CSRP3	11p	gain
IGSF22	11p	gain
PLEKHA7	11p	gain
C11orf58	11p	gain
BTBD10	11p	gain
CYP2R1	11p	gain
TMEM86A	11p	gain
LOC494141	11p	gain
ABCC8	11p	gain
IGF2AS	11p	loss
HRAS	11p	loss
OVCH2	11p	loss
SYT8	11p	loss
SYT9	11p	loss
RPLP2	11p	loss
OR52L1	11p	loss
ILK	11p	loss
OR51L1	11p	loss
LOC143666	11p	loss
MUPCDH	11p	loss
PRKCDBP	11p	loss
MIR675	11p	loss
OR52K2	11p	loss
OR52K1	11p	loss
OR2D2	11p	loss
OR2D3	11p	loss
EPS8L2	11p	loss
DEAF1	11p	loss
TALDO1	11p	loss
RIC3	11p	loss
MIR483	11p	loss
OR52N2	11p	loss
OR52N5	11p	loss
OR56B4	11p	loss
OR52N4	11p	loss
INS	11p	loss
OR6A2	11p	loss
OR52N1	11p	loss
OR56B1	11p	loss
TRPC2	11p	loss
OSBPL5	11p	loss
LOC338651	11p	loss
OR5P3	11p	loss
OR2AG1	11p	loss
OR5P2	11p	loss
OR2AG2	11p	loss
ARFIP2	11p	loss
PPFIBP2	11p	loss
HCCA2	11p	loss
FLJ46111	11p	loss
TNNI2	11p	loss
OR56A3	11p	loss
ZNF215	11p	loss
OR56A4	11p	loss
OR56A1	11p	loss
KCNQ1DN	11p	loss
OR52M1	11p	loss
OR51I2	11p	loss
ZNF214	11p	loss
PKP3	11p	loss
RBMXL2	11p	loss
TMEM41B	11p	loss
OR51I1	11p	loss
OR56A5	11p	loss
OR10A5	11p	loss
OR52A4	11p	loss
OR10A6	11p	loss
OR10A3	11p	loss
SNORA23	11p	loss
OR10A4	11p	loss
OR52A1	11p	loss
OR10A2	11p	loss
INS-IGF2	11p	loss
TOLLIP	11p	loss
OR52A5	11p	loss
MMP26	11p	loss
OR51Q1	11p	loss
RASSF7	11p	loss
CD151	11p	loss
NAP1L4	11p	loss
ART1	11p	loss
SCT	11p	loss
ART5	11p	loss
FXC1	11p	loss
PGAP2	11p	loss
OR52B2	11p	loss
OR52B4	11p	loss
CCKBR	11p	loss
OR52B6	11p	loss
MICAL2	11p	loss
ZNF143	11p	loss
SIGIRR	11p	loss
TAF10	11p	loss
ADM	11p	loss
RRM1	11p	loss
PARVA	11p	loss
POLR2L	11p	loss
SNORA45	11p	loss
TH	11p	loss
RPL27A	11p	loss
TRIM6-TRIM34	11p	loss
DCHS1	11p	loss
MRPL17	11p	loss
OR5E1P	11p	loss
PHLDA2	11p	loss
OR52R1	11p	loss
SNORA52	11p	loss
SNORA54	11p	loss
SWAP70	11p	loss
FAM99B	11p	loss
IGF2	11p	loss
CSNK2A1P	11p	loss
TRIM22	11p	loss
TRIM21	11p	loss
LSP1	11p	loss
DKK3	11p	loss
MRPL23	11p	loss
OR51M1	11p	loss
AP2A2	11p	loss
PSMD13	11p	loss
USP47	11p	loss
FAM99A	11p	loss
NLRP14	11p	loss
DUSP8	11p	loss
APBB1	11p	loss
NLRP10	11p	loss
STK33	11p	loss
LMO1	11p	loss
SLC22A18	11p	loss
OR51D1	11p	loss
TSPAN4	11p	loss
TSSC4	11p	loss
UBQLN3	11p	loss
SLC22A18AS	11p	loss
OR52D1	11p	loss
H19	11p	loss
OLFML1	11p	loss
RNF141	11p	loss
TMEM9B	11p	loss
LRRC56	11p	loss
OR51T1	11p	loss
SLC25A22	11p	loss
LOC650368	11p	loss
TUB	11p	loss
CARS	11p	loss
PHRF1	11p	loss
UBQLNL	11p	loss
SCUBE2	11p	loss
MRGPRE	11p	loss
STIM1	11p	loss
PNPLA2	11p	loss
RRP8	11p	loss
MRGPRG	11p	loss
CNGA4	11p	loss
WEE1	11p	loss
ASCL2	11p	loss
TNNT3	11p	loss
PDDC1	11p	loss
ZNF195	11p	loss
CHID1	11p	loss
TRIM34	11p	loss
HBBP1	11p	loss
ASCL3	11p	loss
IFITM1	11p	loss
OR51B2	11p	loss
IFITM2	11p	loss
TMEM80	11p	loss
IFITM3	11p	loss
DRD4	11p	loss
ATHL1	11p	loss
LOC255512	11p	loss
MIR210	11p	loss
TRIM66	11p	loss
TRIM68	11p	loss
EIF3F	11p	loss
OR51B5	11p	loss
IFITM5	11p	loss
OR51B6	11p	loss
OR51B4	11p	loss
MUC2	11p	loss
FAM160A2	11p	loss
OR52E2	11p	loss
DNHD1	11p	loss
OR52E4	11p	loss
MUC6	11p	loss
CTR9	11p	loss
CDKN1C	11p	loss
LOC402778	11p	loss
LYVE1	11p	loss
OR51S1	11p	loss
GVIN1	11p	loss
OR52E6	11p	loss
OR52E8	11p	loss
OR51A2	11p	loss
OR52W1	11p	loss
OR51A4	11p	loss
SNORA3	11p	loss
CEND1	11p	loss
ST5	11p	loss
OR51A7	11p	loss
MUC5B	11p	loss
DENND5A	11p	loss
CYB5R2	11p	loss
OR52H1	11p	loss
LRDD	11p	loss
MRVI1	11p	loss
KRTAP5-2	11p	loss
KRTAP5-3	11p	loss
KRTAP5-1	11p	loss
TRIM5	11p	loss
TRIM3	11p	loss
GALNTL4	11p	loss
TPP1	11p	loss
TRIM6	11p	loss
KCNQ1	11p	loss
SNORD97	11p	loss
ANO9	11p	loss
RHOG	11p	loss
PTDSS2	11p	loss
NRIP3	11p	loss
NLRP6	11p	loss
TRPM5	11p	loss
C11orf35	11p	loss
C11orf36	11p	loss
KCNQ1OT1	11p	loss
OR51G1	11p	loss
OR51G2	11p	loss
KRTAP5-5	11p	loss
EIF4G2	11p	loss
KRTAP5-4	11p	loss
KRTAP5-6	11p	loss
SBF2	11p	loss
IPO7	11p	loss
CD81	11p	loss
CTSD	11p	loss
C11orf40	11p	loss
HBG1	11p	loss
HBG2	11p	loss
C11orf42	11p	loss
NUP98	11p	loss
OR52J3	11p	loss
RNH1	11p	loss
BRSK2	11p	loss
OR51F1	11p	loss
OR51F2	11p	loss
EFCAB4A	11p	loss
TSPAN32	11p	loss
B4GALNT4	11p	loss
HBB	11p	loss
OR51V1	11p	loss
HBD	11p	loss
OR52I1	11p	loss
C11orf16	11p	loss
OR52I2	11p	loss
C11orf17	11p	loss
OR51E1	11p	loss
OR51E2	11p	loss
AMPD3	11p	loss
SIRT3	11p	loss
MICALCL	11p	loss
ZBED5	11p	loss
HPX	11p	loss
IRF7	11p	loss
SMPD1	11p	loss
LOC100133545	11p	loss
HBE1	11p	loss
CHRNA10	11p	loss
C11orf21	11p	loss
TRIM78P	11p	loss
PTPRJ	11p	loss
NUP160	11p	loss
FNBP4	11p	loss
OR5L1	11p	loss
OR5L2	11p	loss
OR4D11	11p	loss
OR4D10	11p	loss
OR4C6	11p	loss
GLYATL1	11p	loss
GLYATL2	11p	loss
OR8K1	11p	loss
ZFP91	11p	loss
OR8K5	11p	loss
OR4S2	11p	loss
OR8K3	11p	loss
CLP1	11p	loss
MS4A1	11p	loss
MS4A2	11p	loss
OR7E5P	11p	loss
LRRC55	11p	loss
OR5B21	11p	loss
MS4A7	11p	loss
OR5R1	11p	loss
OR5M1	11p	loss
MS4A3	11p	loss
MS4A5	11p	loss
OR5M3	11p	loss
SERPING1	11p	loss
OR4D9	11p	loss
OR5M9	11p	loss
TCN1	11p	loss
OR10AG1	11p	loss
OR4D6	11p	loss
OR1S2	11p	loss
OR5M8	11p	loss
OR1S1	11p	loss
MIR130A	11p	loss
MED19	11p	loss
OR8J1	11p	loss
OR8J3	11p	loss
OR5AR1	11p	loss
PLAC1L	11p	loss
TMX2	11p	loss
OR8U8	11p	loss
OR8U1	11p	loss
OR5AS1	11p	loss
OR5F1	11p	loss
OR10W1	11p	loss
OR5M10	11p	loss
OR5M11	11p	loss
FAM111B	11p	loss
FAM111A	11p	loss
UBE2L6	11p	loss
SPRYD5	11p	loss
TNKS1BP1	11p	loss
BTBD18	11p	loss
OR5AK2	11p	loss
OR4A15	11p	loss
P2RX3	11p	loss
OR4A16	11p	loss
OR10V1	11p	loss
MS4A14	11p	loss
OSBP	11p	loss
MPEG1	11p	loss
OR4C16	11p	loss
OR4C15	11p	loss
OR5W2	11p	loss
OR4C11	11p	loss
SLC43A1	11p	loss
SLC43A3	11p	loss
OR5AN1	11p	loss
OR5I1	11p	loss
STX3	11p	loss
PRG3	11p	loss
ZDHHC5	11p	loss
MS4A6E	11p	loss
PRG2	11p	loss
GIF	11p	loss
OR6Q1	11p	loss
OR5D13	11p	loss
YPEL4	11p	loss
OR5D14	11p	loss
OR5J2	11p	loss
OR5D16	11p	loss
OR8H3	11p	loss
TIMM10	11p	loss
OR5D18	11p	loss
CTNND1	11p	loss
[truncated: 3,179 more rows]
